# Supplementary material for: Cancer Cell Biomechanical Properties Accompany Tspan8-Dependent Cutaneous Melanoma Invasion
Source: Cancers (Basel). 2024 Feb 6;16(4):694. doi: 10.3390/cancers16040694 (PMC10887418; doi:10.3390/cancers16040694)
Supplement: Supplementary file 1 [file cancers-16-00694-s001.zip]

Archive with 2 entries (2 files):
- cancers-2804031-supplementary figures.pdf
- File S1. The original western blot figures.pdf
